# Supplementary material for: Association of Psychosocial and Health Factors with Long COVID Symptoms in Students in Medicine-Related Departments: A Cross-Sectional Survey
Source: Healthcare (Basel). 2025 Jul 30;13(15):1855. doi: 10.3390/healthcare13151855 (PMC12345682; doi:10.3390/healthcare13151855)
Supplement: Supplementary file 1 [file healthcare-13-01855-s001.zip]

Archive with 1 entries (1 files):
- healthcare-3707168-supplementary.pdf
